# Supplementary material for: Clinical Efficacy and Safety of Reduced-Dose Prasugrel After Percutaneous Coronary Intervention for Taiwanese Patients with Acute Coronary Syndromes
Source: J Clin Med. 2024 Nov 27;13(23):7221. doi: 10.3390/jcm13237221 (PMC11642127; doi:10.3390/jcm13237221)
Supplement: Supplementary file 1 [file jcm-13-07221-s001.zip]

Archive with 1 entries (1 files):
- jcm-3243694-supplementary.pdf
